# Supplementary material for: Aquaporin 1 promotes sensitivity of anthracycline chemotherapy in breast cancer by inhibiting β-catenin degradation to enhance TopoIIα activity
Source: Cell Death Differ. 2020 Aug 19;28(1):382–400. doi: 10.1038/s41418-020-00607-9 (PMC7852611; doi:10.1038/s41418-020-00607-9)
Supplement: Supplementary file 9 — Supplemetary Table S1 [file 41418_2020_607_MOESM9_ESM.xls]

## Sheet: mRNA
Supplementary Table S1. List of differentially expressed genes in the EPI-sensitive group and the EPI-non-sensitive group revealed by mRNA microarray analyses.
GeneSymbol	p	FC (abs)	Regulation	GeneName
CH25H	6.12565e-05	3.40532	up	cholesterol 25-hydroxylase
FAM84A	0.000297277	3.94504	down	"family with sequence similarity 84, member A"
PLB1	0.000408764	2.16766	up	phospholipase B1
FAM84A	0.000527389	3.38707	down	"family with sequence similarity 84, member A"
KRT80	0.000694243	3.67393	down	keratin 80
C2orf89	0.000760652	2.06199	up	chromosome 2 open reading frame 89
DUSP2	0.000875964	2.07052	up	dual specificity phosphatase 2
SYNE1	0.00089559	2.6389	up	"spectrin repeat containing, nuclear envelope 1"
ELN	0.001009	2.7011	up	elastin
KLF2	0.00103995	2.20352	up	Kruppel-like factor 2 (lung)
TTN	0.00118794	2.48997	up	titin
SPRY1	0.00134513	2.39174	up	"sprouty homolog 1, antagonist of FGF signaling (Drosophila)"
CCDC141	0.00143219	2.40515	up	coiled-coil domain containing 141
SLC2A3	0.0014806	2.07301	up	"solute carrier family 2 (facilitated glucose transporter), member 3"
SYCP2	0.00155647	2.95639	down	synaptonemal complex protein 2
EVPL	0.00170146	2.09039	down	envoplakin
CYP11A1	0.00188376	2.04321	up	"cytochrome P450, family 11, subfamily A, polypeptide 1"
TTC9	0.00213947	2.44053	down	tetratricopeptide repeat domain 9
ESRP2	0.00214788	2.12792	down	epithelial splicing regulatory protein 2
KRT83	0.00227009	3.43499	down	keratin 83
PTX3	0.00241002	3.89693	up	"pentraxin 3, long"
IL33	0.00244021	3.03266	up	interleukin 33
GOLT1A	0.00266003	2.70055	down	golgi transport 1A
ZNF366	0.00266211	2.03301	up	zinc finger protein 366
USP43	0.00271157	2.50282	down	ubiquitin specific peptidase 43
VCAM1	0.00277556	2.11449	up	vascular cell adhesion molecule 1
GIMAP8	0.0027806	2.02879	up	"GTPase, IMAP family member 8"
SLC2A3	0.00286466	2.03493	up	"solute carrier family 2 (facilitated glucose transporter), member 3"
CGN	0.00294775	3.28181	down	cingulin
MRGPRF	0.00301113	2.13905	up	"MAS-related GPR, member F"
ESR2	0.00304742	2.64398	up	estrogen receptor 2 (ER beta)
IGF1	0.0031581	2.88862	up	insulin-like growth factor 1 (somatomedin C)
LCN15	0.00325359	2.04452	up	lipocalin 15
SLC9A9	0.00328042	2.01912	up	"solute carrier family 9 (sodium/hydrogen exchanger), member 9"
CLDN7	0.00332852	2.70554	down	claudin 7
OAF	0.00335001	2.08828	up	OAF homolog (Drosophila)
CD9	0.00336325	2.09508	down	CD9 molecule
ELMO3	0.00349032	2.21108	down	engulfment and cell motility 3
ARID5A	0.00380044	2.18064	up	AT rich interactive domain 5A (MRF1-like)
SOX17	0.0039789	2.24554	up	SRY (sex determining region Y)-box 17
FCN1	0.00407115	2.57969	up	ficolin (collagen/fibrinogen domain containing) 1
PKNOX2	0.00419402	3.1125	up	PBX/knotted 1 homeobox 2
HOOK1	0.00420262	2.77128	down	hook homolog 1 (Drosophila)
CHL1	0.00434605	2.61234	up	cell adhesion molecule with homology to L1CAM (close homolog of L1)
CFI	0.00457473	2.1892	up	complement factor I
C1orf172	0.00473474	2.35513	down	chromosome 1 open reading frame 172
C10orf72	0.00479331	2.09201	up	chromosome 10 open reading frame 72
DUSP1	0.00507792	2.61028	up	dual specificity phosphatase 1
PRSS22	0.00513075	2.32841	down	"protease, serine, 22"
XCR1	0.00518005	2.09508	up	chemokine (C motif) receptor 1
EMCN	0.00545805	2.1128	up	endomucin
ADAMTSL1	0.005517	2.36824	up	ADAMTS-like 1
P2RX6	0.00560053	2.03913	up	"purinergic receptor P2X, ligand-gated ion channel, 6"
F12	0.00586516	3.0523	down	coagulation factor XII (Hageman factor)
HOXA4	0.00614175	2.28093	up	homeobox A4
ABCA8	0.00617429	2.67304	up	"ATP-binding cassette, sub-family A (ABC1), member 8"
MEOX2	0.0062342	3.06358	up	mesenchyme homeobox 2
ADCYAP1R1	0.00658291	2.97179	up	adenylate cyclase activating polypeptide 1 (pituitary) receptor type I
FLRT2	0.00661628	2.18127	up	fibronectin leucine rich transmembrane protein 2
HOOK1	0.00668278	2.21441	down	hook homolog 1 (Drosophila)
FOXO6	0.00670764	2.52694	down	forkhead box O6
PVT1	0.00674409	2.1128	down	Pvt1 oncogene (non-protein coding)
HMCN1	0.00677692	2.1109	up	hemicentin 1
CCDC80	0.00692097	2.53944	up	coiled-coil domain containing 80
PTPN20B	0.00711445	2.37314	down	"protein tyrosine phosphatase, non-receptor type 20B"
ZFP36	0.00723944	2.30652	up	"zinc finger protein 36, C3H type, homolog (mouse)"
ATP2C2	0.00724598	3.49025	down	"ATPase, Ca++ transporting, type 2C, member 2"
PAX3	0.0073524	2.63411	up	paired box 3
LOC339524	0.00744698	2.74877	up	hypothetical LOC339524
C6orf168	0.0074843	2.22357	down	chromosome 6 open reading frame 168
PPP1R9A	0.00750671	2.07857	down	"protein phosphatase 1, regulatory (inhibitor) subunit 9A"
IGF1	0.00753271	2.43219	up	insulin-like growth factor 1 (somatomedin C)
FGFR3	0.00760122	3.02441	down	fibroblast growth factor receptor 3
FAT4	0.00772686	2.0466	up	FAT tumor suppressor homolog 4 (Drosophila)
ADAMTSL1	0.00776306	2.31504	up	ADAMTS-like 1
C15orf51	0.00819841	2.03805	up	dynamin 1 pseudogene
S1PR1	0.00838354	2.11721	up	sphingosine-1-phosphate receptor 1
OTX1	0.00839676	2.94092	down	orthodenticle homeobox 1
FLJ23867	0.00845022	2.07005	down	hypothetical protein FLJ23867
KRT8P12	0.00847562	2.81049	down	keratin 8 pseudogene 12
ADRB3	0.00872275	3.10601	up	"adrenergic, beta-3-, receptor"
EPB41L5	0.00876184	2.92499	down	erythrocyte membrane protein band 4.1 like 5
CYTL1	0.00877719	2.14129	up	cytokine-like 1
PCSK5	0.00887552	2.16423	up	proprotein convertase subtilisin/kexin type 5
PKP3	0.00889248	2.40195	down	plakophilin 3
C15orf51	0.00889966	2.05903	up	dynamin 1 pseudogene
RUNX1T1	0.00899088	2.16255	up	"runt-related transcription factor 1; translocated to, 1 (cyclin D-related)"
SELE	0.00901841	3.87735	up	selectin E
OVOL2	0.00905174	2.44865	down	ovo-like 2 (Drosophila)
GIMAP5	0.00906154	2.04971	up	"GTPase, IMAP family member 5"
CLDN4	0.00931983	3.14913	down	claudin 4
C15orf51	0.00937463	2.04834	up	dynamin 1 pseudogene
CDH6	0.00953952	2.23369	up	"cadherin 6, type 2, K-cadherin (fetal kidney)"
IGSF10	0.00958528	2.90376	up	"immunoglobulin superfamily, member 10"
DSP	0.00958674	3.25345	down	desmoplakin
SPINT1	0.00960593	2.36428	down	"serine peptidase inhibitor, Kunitz type 1"
C1orf172	0.00962968	2.04887	down	chromosome 1 open reading frame 172
KIAA1543	0.00971992	2.71937	down	KIAA1543
MMRN2	0.00981564	2.18267	up	multimerin 2
KRTCAP3	0.00992094	4.40258	down	keratinocyte associated protein 3
DARC	0.00996768	2.81625	up	"Duffy blood group, chemokine receptor"
CSRNP1	0.0101695	2.04701	up	cysteine-serine-rich nuclear protein 1
PCSK5	0.0104083	2.21185	up	proprotein convertase subtilisin/kexin type 5
NEBL	0.0106685	2.3411	down	nebulette
ATOH8	0.010702	2.70049	up	atonal homolog 8 (Drosophila)
EPN3	0.0107344	3.8083	down	epsin 3
HOMER2	0.0109916	2.45749	down	homer homolog 2 (Drosophila)
ADH1B	0.0110705	4.89523	up	"alcohol dehydrogenase 1B (class I), beta polypeptide"
DIO3	0.0112044	2.30971	up	"deiodinase, iodothyronine, type III"
EGR1	0.0112968	2.36726	up	early growth response 1
LOC100131657	0.0113081	2.42455	up	hypothetical protein LOC100131657
BMX	0.0114036	2.2907	up	BMX non-receptor tyrosine kinase
HGF	0.011421	2.44018	up	hepatocyte growth factor (hepapoietin A; scatter factor)
CDS1	0.0114858	2.11211	down	CDP-diacylglycerol synthase (phosphatidate cytidylyltransferase) 1
HAS2	0.0119276	2.51425	up	hyaluronan synthase 2
SELP	0.0119632	2.39833	up	"selectin P (granule membrane protein 140kDa, antigen CD62)"
NGF	0.0120907	2.19529	up	nerve growth factor (beta polypeptide)
CDS1	0.0121993	2.77652	down	CDP-diacylglycerol synthase (phosphatidate cytidylyltransferase) 1
AMICA1	0.0123523	2.09083	up	"adhesion molecule, interacts with CXADR antigen 1"
TMEM100	0.0127207	2.90886	up	transmembrane protein 100
C1orf210	0.0128158	2.71385	down	chromosome 1 open reading frame 210
FAM83G	0.0129969	2.03684	down	"family with sequence similarity 83, member G"
DSP	0.0130488	3.25372	down	desmoplakin
KRT8	0.0133342	2.80248	down	keratin 8
RAB3C	0.0136001	2.48817	up	"RAB3C, member RAS oncogene family"
LRRC4B	0.0137823	2.13486	up	leucine rich repeat containing 4B
CNKSR1	0.0137871	2.59208	down	connector enhancer of kinase suppressor of Ras 1
SELP	0.0139892	2.73461	up	"selectin P (granule membrane protein 140kDa, antigen CD62)"
ABCA8	0.0139937	3.07856	up	"ATP-binding cassette, sub-family A (ABC1), member 8"
HOXA5	0.0140134	2.32228	up	homeobox A5
GRHL2	0.0141152	2.72598	down	grainyhead-like 2 (Drosophila)
ADAM33	0.0144171	2.25563	up	ADAM metallopeptidase domain 33
CBLC	0.0145431	2.58774	down	Cas-Br-M (murine) ecotropic retroviral transforming sequence c
CACNA2D3	0.0147902	2.09577	up	"calcium channel, voltage-dependent, alpha 2/delta subunit 3"
ECSCR	0.0151325	2.08989	up	endothelial cell-specific chemotaxis regulator
LGALS2	0.0151536	2.15665	up	"lectin, galactoside-binding, soluble, 2"
FXYD3	0.0152158	2.3649	down	FXYD domain containing ion transport regulator 3
CLEC10A	0.0152867	2.57409	up	"C-type lectin domain family 10, member A"
ADH1A	0.0153968	4.35022	up	"alcohol dehydrogenase 1A (class I), alpha polypeptide"
CCDC80	0.0154881	2.38586	up	coiled-coil domain containing 80
PLS1	0.0155231	2.54183	down	plastin 1
DLX3	0.0155387	2.35577	down	distal-less homeobox 3
PRKCB	0.0155598	2.04507	up	"protein kinase C, beta"
LRFN5	0.0155885	2.31662	up	leucine rich repeat and fibronectin type III domain containing 5
PRR5-ARHGAP8	0.0156499	2.42953	down	PRR5-ARHGAP8 readthrough
CORO2B	0.0160411	2.01526	up	"coronin, actin binding protein, 2B"
C2orf15	0.0162632	2.09214	down	chromosome 2 open reading frame 15
PPAP2C	0.0165569	2.18539	down	phosphatidic acid phosphatase type 2C
CCL14	0.0167109	2.69935	up	chemokine (C-C motif) ligand 14
FAM160A1	0.0167565	2.54355	down	"family with sequence similarity 160, member A1"
PREX2	0.0167911	2.217	up	"phosphatidylinositol-3,4,5-trisphosphate-dependent Rac exchange factor 2"
CDHR1	0.0169698	2.02075	up	cadherin-related family member 1
IL6	0.0171711	3.70435	up	"interleukin 6 (interferon, beta 2)"
B4GALNT4	0.0172563	2.16275	down	"beta-1,4-N-acetyl-galactosaminyl transferase 4"
LOC100130899	0.0173544	2.19053	down	hypothetical protein LOC100130899
FOS	0.01743	2.93433	up	FBJ murine osteosarcoma viral oncogene homolog
RHPN2	0.0175261	2.07436	down	"rhophilin, Rho GTPase binding protein 2"
INMT	0.0176891	2.28859	up	indolethylamine N-methyltransferase
EPHX4	0.0178355	2.6738	down	epoxide hydrolase 4
PCDH18	0.0183944	2.07431	up	protocadherin 18
SRPX	0.0184376	2.49528	up	"sushi-repeat-containing protein, X-linked"
SOCS2	0.0184466	2.24384	up	suppressor of cytokine signaling 2
LIPH	0.018507	2.5659	down	"lipase, member H"
ADRB1	0.0185076	2.92501	up	"adrenergic, beta-1-, receptor"
TMEM88	0.0186132	2.08123	up	transmembrane protein 88
MARVELD3	0.0190216	2.16712	down	MARVEL domain containing 3
CELF4	0.0190631	2.62751	down	"CUGBP, Elav-like family member 4"
F13A1	0.0190664	2.53269	up	"coagulation factor XIII, A1 polypeptide"
TTN	0.0191048	2.11032	up	titin
F13A1	0.0194212	2.55372	up	"coagulation factor XIII, A1 polypeptide"
OTX1	0.019855	4.09796	down	orthodenticle homeobox 1
LOC400550	0.0198899	2.70127	up	hypothetical LOC400550
FBLN5	0.019926	2.00998	up	fibulin 5
TDRD5	0.0201499	2.66877	down	tudor domain containing 5
ADAMTS1	0.020254	2.01948	up	"ADAM metallopeptidase with thrombospondin type 1 motif, 1"
JAK3	0.020487	2.28491	up	Janus kinase 3
SLC14A2	0.020623	3.35339	up	"solute carrier family 14 (urea transporter), member 2"
LOC100128511	0.0208504	2.51111	down	hypothetical LOC100128511
CTSL2	0.0208566	2.51794	down	cathepsin L2
HSD3B1	0.0213174	2.04619	up	"hydroxy-delta-5-steroid dehydrogenase, 3 beta- and steroid delta-isomerase 1"
PLXNA4	0.021358	2.69078	up	plexin A4
OR2L1P	0.021371	2.10341	up	"olfactory receptor, family 2, subfamily L, member 1 pseudogene"
C6orf186	0.0218849	2.00674	up	chromosome 6 open reading frame 186
CEACAM4	0.0221667	2.12304	up	carcinoembryonic antigen-related cell adhesion molecule 4
C21orf34	0.0221968	2.55835	up	chromosome 21 open reading frame 34
PTGS2	0.0223198	2.5495	up	prostaglandin-endoperoxide synthase 2 (prostaglandin G/H synthase and cyclooxygenase)
FCER1A	0.0224031	3.3281	up	"Fc fragment of IgE, high affinity I, receptor for; alpha polypeptide"
STAT4	0.0225586	2.16019	up	signal transducer and activator of transcription 4
MAL2	0.022823	2.39449	down	"mal, T-cell differentiation protein 2"
AQP1	0.0229704	2.04929	up	aquaporin 1 (Colton blood group)
PREX2	0.0230608	2.14797	up	"phosphatidylinositol-3,4,5-trisphosphate-dependent Rac exchange factor 2"
ITIH5	0.0232998	2.92108	up	inter-alpha (globulin) inhibitor H5
FMO2	0.0233422	2.19466	up	flavin containing monooxygenase 2 (non-functional)
CHDH	0.0242048	2.09933	down	choline dehydrogenase
PRR15L	0.0244094	2.25402	down	proline rich 15-like
ABCC9	0.0246313	2.06343	up	"ATP-binding cassette, sub-family C (CFTR/MRP), member 9"
SPATA17	0.0246611	2.51126	down	spermatogenesis associated 17
ATP6V1B1	0.0249422	3.74169	down	"ATPase, H+ transporting, lysosomal 56/58kDa, V1 subunit B1"
WIPF1	0.0251316	2.05014	up	"WAS/WASL interacting protein family, member 1"
CDC42BPG	0.0252384	2.08091	down	CDC42 binding protein kinase gamma (DMPK-like)
C18orf34	0.0254047	2.10295	up	chromosome 18 open reading frame 34
RAB25	0.0256009	2.5174	down	"RAB25, member RAS oncogene family"
AQP1	0.0256238	2.05105	up	aquaporin 1 (Colton blood group)
ADH1C	0.0256472	3.961	up	"alcohol dehydrogenase 1C (class I), gamma polypeptide"
CFI	0.0257002	2.02106	up	complement factor I
N4BP3	0.0258149	2.3978	down	NEDD4 binding protein 3
VIT	0.0260536	2.37872	up	vitrin
EGFLAM	0.0260588	2.01206	up	"EGF-like, fibronectin type III and laminin G domains"
TMTC1	0.0260632	2.16609	up	transmembrane and tetratricopeptide repeat containing 1
ESR2	0.0264047	2.2617	up	estrogen receptor 2 (ER beta)
C10orf113	0.0264586	2.29178	down	chromosome 10 open reading frame 113
C4orf31	0.0268533	2.16166	up	chromosome 4 open reading frame 31
CTLA4	0.026953	2.57056	up	cytotoxic T-lymphocyte-associated protein 4
KRT18	0.0270194	2.52282	down	keratin 18
CPXM1	0.0272615	2.30565	up	"carboxypeptidase X (M14 family), member 1"
LAMA2	0.0273117	2.14566	up	"laminin, alpha 2"
LOC100128338	0.0273561	2.31851	down	hypothetical LOC100128338
FBP1	0.0275069	2.03278	down	"fructose-1,6-bisphosphatase 1"
TSPAN7	0.0275809	2.1735	up	tetraspanin 7
ELF3	0.0276384	2.74814	down	"E74-like factor 3 (ets domain transcription factor, epithelial-specific )"
LOX	0.0278259	2.19742	up	lysyl oxidase
KRT8	0.0281219	2.66193	down	keratin 8
OVOL1	0.0281315	2.61486	down	ovo-like 1(Drosophila)
EBF1	0.0281939	2.1395	up	early B-cell factor 1
KRT18	0.028202	2.70926	down	keratin 18
TFCP2L1	0.0282675	3.0022	down	transcription factor CP2-like 1
MARVELD3	0.0283327	2.6527	down	MARVEL domain containing 3
CAPN11	0.0284239	2.25781	up	calpain 11
AOX1	0.0284767	2.44597	up	aldehyde oxidase 1
FXYD1	0.0287134	2.46505	up	FXYD domain containing ion transport regulator 1
TNNT1	0.0288257	4.43457	down	"troponin T type 1 (skeletal, slow)"
NGFR	0.028908	2.31632	up	nerve growth factor receptor
CCR2	0.0289738	2.61858	up	chemokine (C-C motif) receptor 2
FAM160A1	0.0290563	2.69151	down	"family with sequence similarity 160, member A1"
SOCS3	0.0291124	2.5729	up	suppressor of cytokine signaling 3
C1orf113	0.0292209	2.09309	down	chromosome 1 open reading frame 113
TMC2	0.0293562	2.97189	up	transmembrane channel-like 2
CCL2	0.0294148	2.18634	up	chemokine (C-C motif) ligand 2
FLJ40504	0.0295584	2.31981	down	keratin 18 pseudogene
PITPNM3	0.0298883	2.00678	down	PITPNM family member 3
FAM160A1	0.0300566	2.59896	down	"family with sequence similarity 160, member A1"
GRHL2	0.0302418	2.72464	down	grainyhead-like 2 (Drosophila)
LOC285696	0.030314	2.20788	up	hypothetical LOC285696
RAP1GAP	0.0303548	2.19974	down	RAP1 GTPase activating protein
SHOX	0.0303785	2.05797	up	short stature homeobox
SORCS3	0.0304168	2.56502	up	sortilin-related VPS10 domain containing receptor 3
CDH1	0.0306934	2.59323	down	"cadherin 1, type 1, E-cadherin (epithelial)"
ZNF750	0.0310078	2.51066	down	zinc finger protein 750
EDNRB	0.0310774	2.33833	up	endothelin receptor type B
SELE	0.0312328	2.61937	up	selectin E
EGR3	0.0313049	2.31698	up	early growth response 3
TSHR	0.0313643	3.50846	up	thyroid stimulating hormone receptor
ESRP1	0.0314	2.40456	down	epithelial splicing regulatory protein 1
FAM162B	0.031996	2.20138	up	"family with sequence similarity 162, member B"
GALNT5	0.0322917	2.04759	up	UDP-N-acetyl-alpha-D-galactosamine:polypeptide N-acetylgalactosaminyltransferase 5 (GalNAc-T5)
APOLD1	0.0323754	2.07201	up	apolipoprotein L domain containing 1
RASEF	0.0327972	2.72401	down	RAS and EF-hand domain containing
LYPD3	0.0331442	2.50484	down	LY6/PLAUR domain containing 3
IGDCC4	0.0338924	2.15991	up	"immunoglobulin superfamily, DCC subclass, member 4"
ITGA7	0.0344393	2.3086	up	"integrin, alpha 7"
RIMKLA	0.0346149	2.20787	down	ribosomal modification protein rimK-like family member A
LOC100124692	0.0346396	3.64032	up	maltase-glucoamylase-like pseudogene
BIK	0.0347342	2.00657	down	BCL2-interacting killer (apoptosis-inducing)
GRAMD1C	0.0348342	2.17093	down	GRAM domain containing 1C
RRAD	0.0353859	2.22772	up	Ras-related associated with diabetes
FHL5	0.0360396	2.26631	up	four and a half LIM domains 5
PTGDS	0.0364834	2.64375	up	prostaglandin D2 synthase 21kDa (brain)
MEOX1	0.0365237	2.01776	up	mesenchyme homeobox 1
EFEMP1	0.0365883	2.20077	up	EGF-containing fibulin-like extracellular matrix protein 1
FCN3	0.0373891	2.02721	up	ficolin (collagen/fibrinogen domain containing) 3 (Hakata antigen)
WNK2	0.0375154	2.11546	down	WNK lysine deficient protein kinase 2
PTGFR	0.0378741	2.60379	up	prostaglandin F receptor (FP)
CLDN5	0.0382061	2.09752	up	claudin 5
CAV1	0.0385463	2.18489	up	"caveolin 1, caveolae protein, 22kDa"
CLEC4G	0.0386945	2.33665	up	"C-type lectin domain family 4, member G"
LEPR	0.0389837	2.25193	up	leptin receptor
LRRTM1	0.0390817	2.13841	up	leucine rich repeat transmembrane neuronal 1
LGALS12	0.0392967	2.33122	up	"lectin, galactoside-binding, soluble, 12"
FMN2	0.0395494	2.21653	up	formin 2
APOLD1	0.0398246	2.07006	up	apolipoprotein L domain containing 1
GALNTL1	0.0402315	2.04279	up	UDP-N-acetyl-alpha-D-galactosamine:polypeptide N-acetylgalactosaminyltransferase-like 1
NAV3	0.0404346	2.63062	up	neuron navigator 3
KRT19P2	0.0404783	2.71132	down	keratin 19 pseudogene 2
EPCAM	0.0409209	2.46751	down	epithelial cell adhesion molecule
CMA1	0.0410693	2.13859	up	"chymase 1, mast cell"
NEBL	0.0411948	2.05119	down	nebulette
LRRN4CL	0.0412218	2.12627	up	LRRN4 C-terminal like
RAD54L	0.0412773	2.13557	down	RAD54-like (S. cerevisiae)
ITIH5	0.0415809	3.21372	up	inter-alpha (globulin) inhibitor H5
ASPA	0.0417102	2.101	up	aspartoacylase
CADM3	0.041876	2.35364	up	cell adhesion molecule 3
PTH1R	0.0419716	2.00955	up	parathyroid hormone 1 receptor
SERPINE2	0.0421099	2.03758	up	"serpin peptidase inhibitor, clade E (nexin, plasminogen activator inhibitor type 1), member 2"
TACR1	0.0421512	2.22483	up	tachykinin receptor 1
MARVELD2	0.0422032	2.24712	down	MARVEL domain containing 2
DTHD1	0.0422556	3.08195	up	death domain containing 1
AOC3	0.0423626	2.58866	up	"amine oxidase, copper containing 3 (vascular adhesion protein 1)"
LSAMP	0.0425468	2.36258	up	limbic system-associated membrane protein
CD69	0.0428299	2.2369	up	CD69 molecule
NLRP2	0.0429171	2.67886	down	"NLR family, pyrin domain containing 2"
CCDC141	0.0429542	2.22824	up	coiled-coil domain containing 141
HSPB6	0.0431126	2.92023	up	"heat shock protein, alpha-crystallin-related, B6"
PEX5L	0.0432709	2.14282	down	peroxisomal biogenesis factor 5-like
MB	0.0440339	2.34939	down	myoglobin
C9orf140	0.0443801	2.1607	down	chromosome 9 open reading frame 140
SNPH	0.0444494	2.53279	up	syntaphilin
ADCYAP1	0.0444549	3.73816	up	adenylate cyclase activating polypeptide 1 (pituitary)
CHRDL1	0.044463	2.39667	up	chordin-like 1
LOC100508613	0.0447292	3.33323	up	putative uncharacterized protein FLJ45035-like
CBLN1	0.0449107	2.44411	up	cerebellin 1 precursor
BOC	0.0454302	2.12393	up	Boc homolog (mouse)
DNASE1L3	0.0455529	2.49779	up	deoxyribonuclease I-like 3
TMEM61	0.0466058	2.23411	down	transmembrane protein 61
KPNA7	0.0467819	2.15999	down	karyopherin alpha 7 (importin alpha 8)
TRPS1	0.0469054	2.00565	down	trichorhinophalangeal syndrome I
TFAP2A	0.0472993	2.30582	down	transcription factor AP-2 alpha (activating enhancer binding protein 2 alpha)
PRKAA2	0.0483475	2.51384	down	"protein kinase, AMP-activated, alpha 2 catalytic subunit"
GPR174	0.0484244	2.36585	up	G protein-coupled receptor 174
RERGL	0.0484475	3.11928	up	RERG/RAS-like
SVEP1	0.0484645	2.36344	up	"sushi, von Willebrand factor type A, EGF and pentraxin domain containing 1"
3-Sep	0.0489217	2.15908	down	septin 3
ADAM12	0.049143	2.28957	up	ADAM metallopeptidase domain 12
